# Supplementary material for: BMI1-Mediated Pemetrexed Resistance in Non-Small Cell Lung Cancer Cells Is Associated with Increased SP1 Activation and Cancer Stemness
Source: Cancers (Basel). 2020 Jul 27;12(8):2069. doi: 10.3390/cancers12082069 (PMC7463866; doi:10.3390/cancers12082069)
Supplement: Supplementary file 1 [file cancers-12-02069-s001.zip]

Archive with 2 entries (2 files):
- Supplementary Materials_Cancers_202006.pdf
- Western blot whole images_R1_20200711.pdf
